# Supplementary material for: catena-Poly[[(3-methyl­pyridine)­copper(I)]-μ-cyanido-copper(I)-μ-cyanido]
Source: Acta Crystallogr Sect E Struct Rep Online. 2011 Jul 23;67(Pt 8):m1136–7. doi: 10.1107/S1600536811028509 (PMC3212195; doi:10.1107/S1600536811028509)
Supplement: Supplementary file 2 [file e-67-m1136-Isup2.hkl]

# 
# h,k,l, Fc-squared, Fo-squared, sigma(Fo-squared) and status flag 
# 
data_I
_shelx_title ' cc in P2(1)/c' 
_shelx_refln_list_code          4 
_shelx_F_calc_maximum      194.82 
_exptl_crystal_F_000       536.00 
_reflns_d_resolution_high  0.8348 
 
loop_ 
 _symmetry_equiv_pos_as_xyz 
 'x, y, z' 
 '-x, y+1/2, -z+1/2' 
 '-x, -y, -z' 
 'x, -y-1/2, z-1/2' 
 
_cell_length_a     9.3027 
_cell_length_b    12.0899 
_cell_length_c     8.8738 
_cell_angle_alpha  90.000 
_cell_angle_beta  105.927 
_cell_angle_gamma  90.000 
 
_shelx_F_squared_multiplier     1.000 
 
loop_ 
 _refln_index_h 
 _refln_index_k 
 _refln_index_l 
 _refln_F_squared_calc 
 _refln_F_squared_meas 
 _refln_F_squared_sigma 
 _refln_observed_status 
   1   0   0     4337.47     4498.83    176.48 o 
   2   0   0        5.26       13.93      4.49 o 
   3   0   0     7650.29     7983.40    228.81 o 
   4   0   0     4150.86     4009.60    118.65 o 
   5   0   0     1273.43     1513.06     50.37 o 
   6   0   0      453.07      475.35     22.75 o 
   7   0   0     4066.94     3763.59    163.73 o 
   8   0   0      179.87      177.05     23.74 o 
   9   0   0       83.56       76.92     20.47 o 
  10   0   0        3.95      -18.35     13.23 o 
   1   1   0     4542.34     4611.00     92.44 o 
   2   1   0        0.93        4.92      1.58 o 
   3   1   0     3439.38     3325.75     62.36 o 
   4   1   0     4183.02     4474.26     83.78 o 
   5   1   0      102.76      122.13      7.14 o 
   6   1   0      933.20      949.02     25.50 o 
   7   1   0       30.92       17.68      8.50 o 
   8   1   0      725.88      670.85     32.98 o 
   9   1   0        7.31        4.03     10.41 o 
  10   1   0       66.04       22.51     13.57 o 
   0   2   0     5439.12     5300.32    206.92 o 
   1   2   0     6134.39     6116.90    167.25 o 
   2   2   0        4.03        5.89      2.00 o 
   3   2   0      193.50      148.95      6.94 o 
   4   2   0      713.86      791.75     18.70 o 
   5   2   0      501.91      560.45     14.85 o 
   6   2   0     1889.34     1991.46    112.03 o 
   7   2   0      614.99      649.35     33.92 o 
   8   2   0      171.95      198.02     17.97 o 
   9   2   0      129.34       89.63     15.25 o 
  10   2   0        3.93       13.76     12.47 o 
   1   3   0      224.65      175.52      6.87 o 
   2   3   0     7227.03     7219.74    165.52 o 
   3   3   0     1068.96     1281.90     25.98 o 
   4   3   0        2.86        3.40      2.62 o 
   5   3   0     3199.50     3160.87     64.02 o 
   6   3   0      379.41      408.53     15.33 o 
   7   3   0      144.95      155.35     16.79 o 
   8   3   0       67.92       51.16      9.90 o 
   9   3   0      270.56      277.62     22.40 o 
  10   3   0        5.66        4.41     12.07 o 
   0   4   0     1903.19     2437.94     97.67 o 
   1   4   0     2082.22     2049.22     58.51 o 
   2   4   0       11.11        3.09      1.87 o 
   3   4   0     7371.93     7029.16    143.08 o 
   4   4   0     4239.03     4134.60     86.95 o 
   5   4   0      268.01      305.12     13.02 o 
   6   4   0       31.79       35.86      6.06 o 
   7   4   0      629.74      623.73     34.69 o 
   8   4   0      169.54      184.93     12.07 o 
   9   4   0        3.22      -10.40     10.07 o 
  10   4   0       47.38       51.87     14.61 o 
   1   5   0     1500.34     1505.64     44.10 o 
   2   5   0      152.65      133.19      7.26 o 
   3   5   0     2367.39     2166.19     53.18 o 
   4   5   0     1104.74      994.41     25.02 o 
   5   5   0      125.62      138.39      7.98 o 
   6   5   0      168.63      192.28     10.51 o 
   7   5   0       78.29       95.41     12.04 o 
   8   5   0      111.48      118.17     13.09 o 
   9   5   0       49.82       35.64     11.29 o 
  10   5   0       91.41       93.06     26.82 o 
   0   6   0     1838.40     2097.23     86.14 o 
   1   6   0     2154.13     2217.22     55.17 o 
   2   6   0     2054.29     1825.83     40.29 o 
   3   6   0       20.93       27.01      3.62 o 
   4   6   0       30.79       43.77      5.35 o 
   5   6   0      644.04      640.85     19.03 o 
   6   6   0     1663.76     1705.31     41.52 o 
   7   6   0      107.94      117.25     11.31 o 
   8   6   0       71.28      104.24     15.64 o 
   9   6   0      128.30      140.42     18.76 o 
   1   7   0      537.48      575.64     18.25 o 
   2   7   0     8704.63     7779.16    229.73 o 
   3   7   0     2529.64     2328.00     69.31 o 
   4   7   0      809.70      918.37     24.06 o 
   5   7   0     3197.06     3111.56     68.88 o 
   6   7   0      143.06      142.89     10.76 o 
   7   7   0       46.68       43.37     20.50 o 
   8   7   0        0.48        5.38     10.12 o 
   9   7   0      201.72      228.81     22.77 o 
   0   8   0      396.31      503.54     26.46 o 
   1   8   0     5034.72     5047.00    121.06 o 
   2   8   0     1803.18     1554.89     41.62 o 
   3   8   0       40.98       67.14      6.14 o 
   4   8   0      145.58      170.14     10.57 o 
   5   8   0     1389.19     1390.14     40.94 o 
   6   8   0     1172.90     1223.92     38.05 o 
   7   8   0        6.60        7.83      9.58 o 
   8   8   0      224.11      234.69     21.77 o 
   1   9   0      208.30      182.06      9.49 o 
   2   9   0      657.13      607.22     81.06 o 
   3   9   0        3.88        9.20      5.08 o 
   4   9   0      731.30      958.46     89.21 o 
   5   9   0      243.14      288.11     15.02 o 
   6   9   0       42.80       40.73     11.03 o 
   7   9   0        1.04        8.59      9.68 o 
   8   9   0        0.67        2.17     11.26 o 
   0  10   0      845.96      836.26     57.14 o 
   1  10   0      105.31      121.17     15.91 o 
   2  10   0       76.50       86.01     10.95 o 
   3  10   0      172.52      175.16     11.54 o 
   4  10   0      382.50      392.36     17.91 o 
   5  10   0      231.52      219.99     13.83 o 
   6  10   0       48.42       41.10     11.87 o 
   7  10   0      195.55      165.87     21.63 o 
   1  11   0      121.42       80.09     21.19 o 
   2  11   0     1046.17     1082.42     74.56 o 
   3  11   0        1.86        3.17      5.96 o 
   4  11   0      110.23      111.94     12.98 o 
   5  11   0      107.63      121.27     15.33 o 
   6  11   0        3.21        4.85     10.42 o 
   0  12   0       74.34       87.40     23.71 o 
   1  12   0      186.52      149.61     28.58 o 
   2  12   0       16.28        9.46     19.75 o 
   3  12   0      144.22      125.39     15.43 o 
   4  12   0        0.85        0.30      9.13 o 
   5  12   0       43.09       37.30     20.13 o 
   6  12   0       63.52       77.28     15.87 o 
   1  13   0      100.06      120.68     28.97 o 
   2  13   0      180.86      187.34     18.41 o 
   3  13   0      137.58      145.53     36.50 o 
   4  13   0      194.44      139.36     34.99 o 
   0  14   0      829.71      965.00     69.53 o 
   1  14   0      194.90      168.67     33.79 o 
   2  14   0       74.22       85.91     14.71 o 
 -10   1   1       38.65       11.50     11.90 o 
  -9   1   1      464.23      478.00     44.97 o 
  -8   1   1        3.47        0.98      8.39 o 
  -7   1   1      709.20      701.45     31.95 o 
  -6   1   1      365.30      403.15     18.84 o 
  -5   1   1     1834.96     1658.16     34.60 o 
  -4   1   1      563.97      527.94     13.29 o 
  -3   1   1     1509.68     1635.74     32.36 o 
  -2   1   1      969.44      950.96     24.54 o 
  -1   1   1      324.67      363.65      9.75 o 
   0   1   1     3759.79     3786.82    157.62 o 
   1   1   1      944.19     1212.62     25.62 o 
   2   1   1    23301.71    21687.27    432.43 o 
   3   1   1     1643.48     1874.08     40.51 o 
   4   1   1      745.60      796.34     20.16 o 
   5   1   1      862.69      835.92     22.15 o 
   6   1   1        1.86        1.06      4.59 o 
   7   1   1      484.23      583.63     23.06 o 
   8   1   1       17.58       18.19      8.85 o 
   9   1   1       34.89       26.95     11.42 o 
  10   1   1       32.74       -9.24     20.28 o 
 -10   2   1       90.16       85.55     16.33 o 
  -9   2   1      106.93      122.46     16.45 o 
  -8   2   1     1387.37     1464.87    155.65 o 
  -7   2   1       26.91       24.16      6.23 o 
  -6   2   1       24.40       28.34      5.66 o 
  -5   2   1      181.71      154.33      6.65 o 
  -4   2   1    13473.26    12602.12    254.37 o 
  -3   2   1     2355.86     2490.15     60.36 o 
  -2   2   1      908.01     1251.96     37.27 o 
  -1   2   1    37953.25    28980.96    574.79 o 
   0   2   1     2503.21     2826.62    135.77 o 
   1   2   1     7547.18     8177.73    147.12 o 
   2   2   1     1261.34     1344.24     26.09 o 
   3   2   1    13724.11    13304.07    239.62 o 
   4   2   1     2646.71     2729.00     63.43 o 
   5   2   1      132.91      130.30      7.41 o 
   6   2   1     1783.93     1711.12     67.24 o 
   7   2   1       91.26      101.24     10.55 o 
   8   2   1       45.22       46.35     11.39 o 
   9   2   1        0.02       -0.01      9.81 o 
  10   2   1      245.69      259.06     23.90 o 
 -10   3   1        0.07        6.40     11.60 o 
  -9   3   1      147.86      148.18     17.29 o 
  -8   3   1       11.00       15.49      7.64 o 
  -7   3   1     1761.05     1877.10     59.58 o 
  -6   3   1      242.57      252.41     11.75 o 
  -5   3   1     4201.94     3963.93     84.54 o 
  -4   3   1     5882.76     5596.55    115.82 o 
  -3   3   1      120.28      190.45      7.75 o 
  -2   3   1     6982.37     7426.44    149.06 o 
  -1   3   1     7492.28     7735.18    177.74 o 
   0   3   1     4386.25     4161.17     96.65 o 
   1   3   1        4.45       19.65      3.78 o 
   2   3   1     6175.62     5882.48    136.99 o 
   3   3   1     3553.12     3987.69     74.32 o 
   4   3   1      405.46      401.69     11.31 o 
   5   3   1      127.42      121.06      6.67 o 
   6   3   1      777.66      773.16     26.34 o 
   7   3   1     1009.44     1058.98     34.62 o 
   8   3   1      225.89      193.37     15.05 o 
   9   3   1      163.39      162.75     18.40 o 
  10   3   1        2.42        5.07     11.95 o 
 -10   4   1      270.23      274.87     46.69 o 
  -9   4   1      344.31      394.92     26.80 o 
  -8   4   1      421.63      501.21     19.15 o 
  -7   4   1     1716.45     1635.22     45.83 o 
  -6   4   1       19.20       24.38      5.73 o 
  -5   4   1      311.66      308.88     21.63 o 
  -4   4   1      325.46      340.08     11.30 o 
  -3   4   1     8171.97     7546.65    216.77 o 
  -2   4   1     9873.66    10055.26    201.38 o 
  -1   4   1     2356.14     2553.68     60.53 o 
   0   4   1     4232.14     4085.47     95.56 o 
   1   4   1       21.78       33.01      6.41 o 
   2   4   1     2448.19     2499.55     54.82 o 
   3   4   1     2790.36     3003.62     57.21 o 
   4   4   1     3916.76     3956.57     75.07 o 
   5   4   1     1607.66     1434.94     34.97 o 
   6   4   1      266.66      277.90     24.10 o 
   7   4   1       23.56       11.88      7.00 o 
   8   4   1        0.29       -1.55      7.93 o 
   9   4   1      192.77      178.30     27.93 o 
 -10   5   1       66.27       73.01     15.86 o 
  -9   5   1       25.78       15.48     10.28 o 
  -8   5   1       11.80        2.94      6.37 o 
  -7   5   1       83.57       92.73     11.82 o 
  -6   5   1     4579.50     4775.20    102.21 o 
  -5   5   1      214.08      232.43     10.16 o 
  -4   5   1      192.91      161.59      7.67 o 
  -3   5   1     4140.34     4155.55     85.24 o 
  -2   5   1     4625.98     4628.03     94.33 o 
  -1   5   1      888.69      988.51     25.51 o 
   0   5   1        0.63        1.62      2.28 o 
   1   5   1    10911.25     9340.44    222.90 o 
   2   5   1     1804.69     1901.55     41.28 o 
   3   5   1      182.09      243.12      9.27 o 
   4   5   1     1954.35     1877.54     43.37 o 
   5   5   1     1618.97     1613.34     41.28 o 
   6   5   1      294.23      342.42     19.84 o 
   7   5   1        0.46      -10.21      6.81 o 
   8   5   1      565.40      583.11     31.26 o 
   9   5   1       11.36        9.16     12.57 o 
  -9   6   1      167.61      178.08     17.11 o 
  -8   6   1       46.78       61.27      8.77 o 
  -7   6   1      295.86      320.63     14.20 o 
  -6   6   1        9.40        7.03      4.83 o 
  -5   6   1     2396.42     2345.19     75.62 o 
  -4   6   1      754.87      953.60     27.63 o 
  -3   6   1     3147.62     2991.85     62.69 o 
  -2   6   1     7782.32     8226.06    166.02 o 
  -1   6   1       39.31       17.87      3.11 o 
   0   6   1     1837.75     1804.09     44.97 o 
   1   6   1       87.84       86.81      4.97 o 
   2   6   1     2660.97     2634.95     56.21 o 
   3   6   1       54.83       69.01      5.15 o 
   4   6   1     1736.20     1639.63     38.22 o 
   5   6   1     1068.21     1079.38     32.56 o 
   6   6   1       74.81       80.18     12.04 o 
   7   6   1      500.09      506.99     39.97 o 
   8   6   1        0.06       -4.49      9.47 o 
   9   6   1      128.21      122.91     18.75 o 
  -9   7   1        7.36       -9.05     11.81 o 
  -8   7   1        0.71       -5.15      6.03 o 
  -7   7   1       79.43       70.19     11.12 o 
  -6   7   1      128.27      155.27      9.59 o 
  -5   7   1        3.49        2.29      3.96 o 
  -4   7   1      191.27      206.91      9.18 o 
  -3   7   1      350.14      311.84     10.11 o 
  -2   7   1       44.58       60.92      4.91 o 
  -1   7   1       37.24       36.73      5.03 o 
   0   7   1      235.58      296.64     12.51 o 
   1   7   1      239.36      226.30     13.94 o 
   2   7   1       84.68       75.47      6.38 o 
   3   7   1      270.83      283.60     12.47 o 
   4   7   1      454.78      417.56     16.42 o 
   5   7   1       55.52       83.16     23.03 o 
   6   7   1       26.44       12.82      8.47 o 
   7   7   1        0.11       -5.66      8.64 o 
   8   7   1       18.69       12.03     10.88 o 
   9   7   1        2.02        6.87     12.11 o 
  -9   8   1        0.90        1.02     11.15 o 
  -8   8   1       13.04       17.29      8.13 o 
  -7   8   1      155.82      131.96     12.94 o 
  -6   8   1       23.45       16.66      5.61 o 
  -5   8   1       30.27       27.59      7.25 o 
  -4   8   1      146.32      130.41     17.50 o 
  -3   8   1      563.88      581.20     16.94 o 
  -2   8   1       85.44       86.68      5.99 o 
  -1   8   1       36.01       31.78      9.72 o 
   0   8   1     1038.07     1104.81     30.26 o 
   1   8   1        2.94       -5.11      4.91 o 
   2   8   1       68.08       62.60     15.31 o 
   3   8   1      290.07      283.35     12.93 o 
   4   8   1      115.20      109.09      8.58 o 
   5   8   1      798.78      781.83     34.95 o 
   6   8   1        3.86        1.53      8.43 o 
   7   8   1       15.44        0.78      9.84 o 
   8   8   1       13.85       18.21     12.33 o 
  -8   9   1        1.09        0.36     10.17 o 
  -7   9   1       41.77       52.17      9.51 o 
  -6   9   1      817.12      885.31     31.64 o 
  -5   9   1        4.09       10.03      5.82 o 
  -4   9   1      160.30      160.81      8.80 o 
  -3   9   1     1421.51     1405.85     34.24 o 
  -2   9   1     1575.12     1582.65     41.27 o 
  -1   9   1      668.80      639.73     25.39 o 
   0   9   1      151.06      144.13     24.50 o 
   1   9   1     5230.51     5285.53    159.33 o 
   2   9   1      256.73      276.86     17.54 o 
   3   9   1       47.96       36.87      6.49 o 
   4   9   1      336.42      330.94     58.19 o 
   5   9   1      212.68      224.15     18.47 o 
   6   9   1      105.65       98.42     27.28 o 
   7   9   1       15.51        9.41     10.34 o 
   8   9   1      136.80      139.72     18.85 o 
  -7  10   1      465.15      481.19     29.66 o 
  -6  10   1       95.85      124.17     11.72 o 
  -5  10   1      276.67      323.95     16.68 o 
  -4  10   1       40.23       40.38      7.85 o 
  -3  10   1     1026.49      997.42     32.09 o 
  -2  10   1     1666.30     1644.66     47.38 o 
  -1  10   1        0.44        4.76      5.23 o 
   0  10   1     1295.49     1359.94     78.66 o 
   1  10   1       89.27      107.69     11.58 o 
   2  10   1      634.96      618.18     31.68 o 
   3  10   1       89.62       70.75      8.67 o 
   4  10   1     1195.51     1290.48     50.66 o 
   5  10   1      337.91      350.07     53.34 o 
   6  10   1        2.62       13.28     10.48 o 
   7  10   1       38.89       31.71     18.17 o 
  -7  11   1       16.52       37.17     13.18 o 
  -6  11   1      350.90      367.19     19.28 o 
  -5  11   1      710.88      770.23     28.58 o 
  -4  11   1      182.72      197.63     18.07 o 
  -3  11   1      377.52      392.93     45.38 o 
  -2  11   1      156.98      127.87     31.34 o 
  -1  11   1      278.35      286.08     23.06 o 
   0  11   1      661.83      679.51     28.76 o 
   1  11   1      806.98      829.48     65.27 o 
   2  11   1      225.01      202.29     43.28 o 
   3  11   1      259.63      269.35     31.05 o 
   4  11   1       16.10       22.24      9.87 o 
   5  11   1      122.87      114.26     30.62 o 
   6  11   1       63.46       54.16     15.19 o 
  -6  12   1        6.41      -11.34     18.62 o 
  -5  12   1       34.22       29.68     24.95 o 
  -4  12   1      412.59      476.27     34.30 o 
  -3  12   1      441.86      476.77     28.16 o 
  -2  12   1      631.50      607.17     32.23 o 
  -1  12   1      670.26      692.48     38.19 o 
   0  12   1       14.99        2.18     11.23 o 
   1  12   1       14.84       -6.58     14.73 o 
   2  12   1        4.76        6.76      6.62 o 
   3  12   1      682.81      769.47     36.19 o 
   4  12   1      283.49      254.47     52.07 o 
   5  12   1       82.54       65.09     13.99 o 
  -4  13   1       60.70       60.89     30.81 o 
  -3  13   1       16.18       23.79     11.02 o 
  -2  13   1       56.28       52.98     17.24 o 
  -1  13   1      101.10       58.73     26.82 o 
   0  13   1      484.69      428.13     31.30 o 
   1  13   1       12.03        4.05     13.35 o 
   2  13   1      376.27      308.66     40.92 o 
   3  13   1      121.85      118.71     30.26 o 
   4  13   1        9.52      -19.96     20.44 o 
  -2  14   1        0.91        5.54     10.13 o 
  -1  14   1       67.59       48.46     25.68 o 
   0  14   1        9.16       22.70     13.48 o 
   1  14   1        1.56       15.89     18.23 o 
   2  14   1       18.30       -1.05     18.14 o 
 -11   0   2       61.28       54.63     21.85 o 
 -10   0   2      115.75      101.65     23.68 o 
  -9   0   2      587.16      625.57     45.44 o 
  -8   0   2      892.26      924.08     56.60 o 
  -7   0   2        6.11       44.66     15.41 o 
  -6   0   2       22.96       20.56      6.62 o 
  -5   0   2    15767.22    15530.93    477.02 o 
  -4   0   2      139.15      175.50     12.39 o 
  -3   0   2       82.76      181.80     11.35 o 
  -2   0   2     3706.90     3148.11     75.35 o 
  -1   0   2    10036.57     9858.78    228.66 o 
   0   0   2    13665.81    12773.50    295.72 o 
   1   0   2      862.71      935.70     29.95 o 
   2   0   2    22826.54    20973.25    886.92 o 
   3   0   2      378.81      367.86     19.64 o 
   4   0   2       37.37       31.30      7.32 o 
   5   0   2      745.33      757.96     39.60 o 
   6   0   2      413.47      440.58     50.00 o 
   7   0   2      223.58      241.49     22.42 o 
   8   0   2       24.64       29.87     13.62 o 
   9   0   2      294.38      370.17     35.86 o 
 -11   1   2       20.15        4.63     20.20 o 
 -10   1   2       60.80       49.68     15.03 o 
  -9   1   2      114.96       98.20     15.12 o 
  -8   1   2     2398.62     2822.38    199.21 o 
  -7   1   2      443.18      472.58     39.74 o 
  -6   1   2     3288.19     3116.63     69.43 o 
  -5   1   2     1478.02     1704.85     35.52 o 
  -4   1   2     4429.92     3895.15    115.22 o 
  -3   1   2      300.06      363.53     28.12 o 
  -2   1   2     5680.11     5389.76    116.72 o 
  -1   1   2    12671.96    11069.80    233.12 o 
   0   1   2      465.73      561.82     12.78 o 
   1   1   2    27332.93    24934.05    925.47 o 
   2   1   2     1404.44     1527.22     33.22 o 
   3   1   2     7919.55     8309.16    168.82 o 
   4   1   2       28.76       25.89      3.93 o 
   5   1   2     1624.28     1526.78     36.38 o 
   6   1   2     2276.63     2354.63     54.38 o 
   7   1   2       77.46       78.43     10.10 o 
   8   1   2       73.45       65.74     12.43 o 
   9   1   2        0.55        0.40     11.76 o 
 -10   2   2       75.62       86.92     27.27 o 
  -9   2   2       47.48       28.37     11.15 o 
  -8   2   2        6.05       10.66      7.94 o 
  -7   2   2      653.76      687.33     40.15 o 
  -6   2   2     1209.43     1076.12     28.69 o 
  -5   2   2      957.61      961.64     25.47 o 
  -4   2   2     3579.51     3783.51    112.96 o 
  -3   2   2     1772.17     2024.74     49.92 o 
  -2   2   2      145.22      121.57      4.52 o 
  -1   2   2     1037.42      860.51     30.01 o 
   0   2   2       13.11       36.98      5.72 o 
   1   2   2    15701.62    14326.91    286.23 o 
   2   2   2     2078.46     2096.76     44.69 o 
   3   2   2      189.74      159.93     11.81 o 
   4   2   2      227.98      284.38     14.34 o 
   5   2   2       13.24        7.24      4.01 o 
   6   2   2        4.46        4.58      4.79 o 
   7   2   2      112.44      111.70     10.93 o 
   8   2   2      242.62      265.29     25.30 o 
   9   2   2       88.68       94.08     25.91 o 
 -10   3   2      142.55      150.70     18.49 o 
  -9   3   2        6.13       10.41      8.41 o 
  -8   3   2        2.15        0.41      6.89 o 
  -7   3   2     2217.62     2316.73     54.67 o 
  -6   3   2       93.09      114.72      9.44 o 
  -5   3   2       18.35       23.34      5.27 o 
  -4   3   2      410.51      446.96     15.21 o 
  -3   3   2     3868.10     4041.55     82.79 o 
  -2   3   2     1060.18      923.64     20.56 o 
  -1   3   2     2439.10     2640.57     54.36 o 
   0   3   2     6524.88     6355.68    162.40 o 
   1   3   2      294.75      335.71     11.62 o 
   2   3   2        1.34        0.51      1.47 o 
   3   3   2     1439.84     1511.99     30.44 o 
   4   3   2     1773.48     1829.17     41.49 o 
   5   3   2        6.30       10.87      6.57 o 
   6   3   2      107.96      127.81     14.41 o 
   7   3   2      237.40      230.05     14.53 o 
   8   3   2        4.04        2.68      7.68 o 
   9   3   2       14.51       25.29     16.73 o 
 -10   4   2        3.82        8.21     10.81 o 
  -9   4   2      255.89      240.97     19.16 o 
  -8   4   2      253.54      260.39     15.13 o 
  -7   4   2        0.05        2.76      4.96 o 
  -6   4   2      663.47      635.95     19.87 o 
  -5   4   2     3326.23     3520.99     86.51 o 
  -4   4   2      372.42      412.83     15.40 o 
  -3   4   2      558.49      763.36     17.88 o 
  -2   4   2     8129.37     7917.43    158.91 o 
  -1   4   2     2841.44     2664.81     63.18 o 
   0   4   2      133.23      141.79     13.95 o 
   1   4   2     2165.97     2001.15     51.12 o 
   2   4   2     1197.15     1138.94     30.70 o 
   3   4   2      149.45      177.54      7.51 o 
   4   4   2       83.12      101.15      5.71 o 
   5   4   2      703.01      730.07     26.05 o 
   6   4   2      597.65      581.59     21.93 o 
   7   4   2        3.40       -6.89     12.41 o 
   8   4   2       76.36       51.67     18.65 o 
   9   4   2       47.22       36.10     18.20 o 
 -10   5   2        7.40        0.77      8.78 o 
  -9   5   2      127.97      123.15     13.20 o 
  -8   5   2      735.50      717.95     23.64 o 
  -7   5   2       21.37       17.02      5.90 o 
  -6   5   2      318.12      394.99     14.77 o 
  -5   5   2     1583.28     1633.94     43.52 o 
  -4   5   2      332.79      304.44     11.66 o 
  -3   5   2      191.70      185.35      6.65 o 
  -2   5   2     3694.84     3759.46     77.21 o 
  -1   5   2     5722.77     5687.56    132.26 o 
   0   5   2      500.02      582.59     40.35 o 
   1   5   2      423.81      470.98     19.35 o 
   2   5   2      236.21      292.81      8.12 o 
   3   5   2      618.59      603.34     14.52 o 
   4   5   2        6.71        8.78      5.33 o 
   5   5   2      425.68      483.58     24.20 o 
   6   5   2      359.72      427.33     40.51 o 
   7   5   2        0.11        0.62     22.18 o 
   8   5   2       20.70       18.79     11.88 o 
   9   5   2       29.15       30.22     18.00 o 
 -10   6   2       83.50       68.93     12.56 o 
  -9   6   2       55.74       60.70      9.51 o 
  -8   6   2       88.64       54.74      8.23 o 
  -7   6   2      157.90      154.89     12.82 o 
  -6   6   2      563.57      521.57     17.64 o 
  -5   6   2      469.35      449.64     15.20 o 
  -4   6   2     5499.50     5328.51    125.62 o 
  -3   6   2     2718.54     2588.90     54.70 o 
  -2   6   2       30.88       33.53      3.37 o 
  -1   6   2      146.14      193.93      7.83 o 
   0   6   2     2052.19     2035.05     49.81 o 
   1   6   2     2980.55     3238.49    168.64 o 
   2   6   2      639.94      693.89     21.09 o 
   3   6   2     2192.19     1973.52     51.64 o 
   4   6   2     1788.82     1667.75     52.72 o 
   5   6   2       48.21       44.06      9.22 o 
   6   6   2      127.88      111.97     13.73 o 
   7   6   2      166.79      133.14     16.05 o 
   8   6   2      192.13      209.61     21.01 o 
  -9   7   2       25.40       40.80      8.95 o 
  -8   7   2      394.73      387.40     18.89 o 
  -7   7   2     1206.73     1226.23     33.44 o 
  -6   7   2       76.84       73.74      8.05 o 
  -5   7   2       97.28      109.23     15.88 o 
  -4   7   2      935.79      855.07     24.92 o 
  -3   7   2     6694.65     6699.14    136.41 o 
  -2   7   2     1585.39     1425.50     31.95 o 
  -1   7   2     1163.16     1038.94     27.68 o 
   0   7   2     7151.06     7317.66    213.03 o 
   1   7   2       53.55       57.03      7.79 o 
   2   7   2      183.88      141.14      8.24 o 
   3   7   2       31.34       38.69      5.44 o 
   4   7   2     1132.35     1227.63     46.24 o 
   5   7   2      527.80      527.71     40.72 o 
   6   7   2      158.98      141.97     15.55 o 
   7   7   2      478.63      426.56     26.83 o 
   8   7   2        0.35       -7.17     11.07 o 
  -9   8   2        2.08        9.46      8.98 o 
  -8   8   2       49.13       73.68     19.70 o 
  -7   8   2       92.15       81.04      8.69 o 
  -6   8   2     1421.88     1419.98     36.36 o 
  -5   8   2       47.29       56.50     10.95 o 
  -4   8   2     2239.64     2308.37     58.21 o 
  -3   8   2     2940.90     3152.65     76.58 o 
  -2   8   2      832.05      796.38     19.99 o 
  -1   8   2       45.21       39.25      9.52 o 
   0   8   2      946.78     1085.63     45.32 o 
   1   8   2     4581.50     4555.10    178.21 o 
   2   8   2      257.72      275.13     18.91 o 
   3   8   2     2316.40     2249.38     75.12 o 
   4   8   2      500.86      445.15     24.19 o 
   5   8   2      159.63      123.23     19.32 o 
   6   8   2       24.52       33.70     11.53 o 
   7   8   2      167.62      169.47     18.73 o 
   8   8   2      187.11      173.50     21.37 o 
  -8   9   2       24.18       24.10      8.73 o 
  -7   9   2      402.02      417.71     20.21 o 
  -6   9   2      294.53      244.13     12.32 o 
  -5   9   2       96.83       93.47      7.65 o 
  -4   9   2       87.02       93.33      7.57 o 
  -3   9   2      367.37      424.94     19.14 o 
  -2   9   2     1875.51     1707.71     54.85 o 
  -1   9   2      641.51      546.85     22.87 o 
   0   9   2      955.69      922.11     34.77 o 
   1   9   2      114.63      126.17     13.01 o 
   2   9   2       59.02       77.75      7.95 o 
   3   9   2       21.38       43.26     19.37 o 
   4   9   2      354.70      346.14     34.95 o 
   5   9   2      286.56      315.75     22.14 o 
   6   9   2      265.50      256.47     21.52 o 
   7   9   2       46.15       34.41     12.64 o 
  -8  10   2      251.62      263.77     17.79 o 
  -7  10   2       44.65       43.43      9.50 o 
  -6  10   2       36.68       34.12      8.50 o 
  -5  10   2      221.38      212.25     21.69 o 
  -4  10   2       30.87       36.77      7.25 o 
  -3  10   2      193.95      224.58     13.83 o 
  -2  10   2       14.95       14.76      7.93 o 
  -1  10   2      715.76      732.89     32.98 o 
   0  10   2        1.21       -0.44      6.04 o 
   1  10   2        5.99       13.90      7.37 o 
   2  10   2      375.28      365.82     21.35 o 
   3  10   2       21.71       25.82      9.58 o 
   4  10   2      125.80       98.62     18.51 o 
   5  10   2       68.93       67.15     13.04 o 
   6  10   2       32.82       15.25     10.86 o 
  -7  11   2      193.42      170.60     24.21 o 
  -6  11   2       63.60       65.35     13.66 o 
  -5  11   2        1.48       12.91     10.13 o 
  -4  11   2      115.01      126.50     40.51 o 
  -3  11   2      179.65      160.58     19.34 o 
  -2  11   2       22.92        9.55      6.68 o 
  -1  11   2      200.08      170.76     13.14 o 
   0  11   2      210.10      215.50     15.05 o 
   1  11   2      220.18      270.63     18.31 o 
   2  11   2       33.81       51.41     10.97 o 
   3  11   2      106.09      103.61     13.65 o 
   4  11   2      122.46      120.05     15.45 o 
   5  11   2        5.32       14.11     11.07 o 
   6  11   2       40.32       41.82     15.83 o 
  -6  12   2      249.73      302.21     27.31 o 
  -5  12   2        6.22        0.60     10.38 o 
  -4  12   2      184.66      196.80     27.64 o 
  -3  12   2      278.29      273.01     22.62 o 
  -2  12   2        0.24        0.30     10.66 o 
  -1  12   2      280.10      302.55     17.94 o 
   0  12   2       15.80       17.54      7.93 o 
   1  12   2      242.04      259.97     18.57 o 
   2  12   2        3.44       -6.48      8.49 o 
   3  12   2       94.12      130.62     16.06 o 
   4  12   2       22.78       18.44     10.87 o 
   5  12   2       11.33       -7.19     10.46 o 
  -4  13   2        7.06       -9.35      9.79 o 
  -3  13   2       14.87       17.38     22.34 o 
  -2  13   2      184.04      172.97     62.45 o 
   0  13   2      317.03      324.61     33.28 o 
   1  13   2       56.96       79.35     22.81 o 
   2  13   2        2.55        8.25      9.54 o 
   3  13   2      100.26      115.26     16.07 o 
  -2  14   2       67.84       40.68     14.06 o 
  -1  14   2       54.48       64.56     31.58 o 
   1  14   2       62.82       32.98     20.50 o 
 -11   1   3        1.06      -15.45     10.69 o 
 -10   1   3      191.81      181.85     45.75 o 
  -9   1   3      492.17      610.96     31.56 o 
  -8   1   3      102.79       90.63     13.87 o 
  -7   1   3      514.39      534.01     22.17 o 
  -6   1   3       44.89       18.48      6.58 o 
  -5   1   3     1704.75     1674.85     49.67 o 
  -4   1   3      290.43      272.01     15.65 o 
  -3   1   3     4246.18     4283.61     79.73 o 
  -2   1   3     1626.50     1656.55     29.33 o 
  -1   1   3     1978.60     1733.64     30.15 o 
   0   1   3       96.07       88.30      3.10 o 
   1   1   3     1296.31     1233.68     27.41 o 
   2   1   3     9912.00    10280.12    207.62 o 
   3   1   3      293.07      286.76      9.86 o 
   4   1   3      960.26      915.78     23.47 o 
   5   1   3      803.85      862.06     23.51 o 
   6   1   3       49.13       61.03      7.19 o 
   7   1   3        0.16       -5.18      6.19 o 
   8   1   3        4.76       10.69      9.16 o 
   9   1   3       47.29       55.76     13.91 o 
 -11   2   3       26.46        8.25     11.66 o 
 -10   2   3      154.98      169.93     19.32 o 
  -9   2   3      784.62      771.00     36.32 o 
  -8   2   3       20.23        8.22     10.51 o 
  -7   2   3       71.27       94.33     10.42 o 
  -6   2   3     8131.40     7763.04    185.03 o 
  -5   2   3      168.25      203.92     11.43 o 
  -4   2   3      346.76      515.65     17.18 o 
  -3   2   3     4256.09     4184.29     86.22 o 
  -2   2   3     9003.67     8173.93    148.15 o 
  -1   2   3     1894.62     1930.56     40.46 o 
   0   2   3       89.47       97.35      4.00 o 
   1   2   3     9888.56     9121.66    184.15 o 
   2   2   3      275.66      336.10     10.13 o 
   3   2   3        3.62        7.92      2.96 o 
   4   2   3      608.19      643.74     18.20 o 
   5   2   3     1851.49     1816.50     42.74 o 
   6   2   3      128.06      137.69      9.38 o 
   7   2   3        1.50       -1.04      6.07 o 
   8   2   3      231.66      183.87     19.22 o 
   9   2   3        3.53       19.96     16.10 o 
 -10   3   3      397.53      428.46     34.84 o 
  -9   3   3      754.62      804.29     30.53 o 
  -8   3   3      140.38      121.86     12.39 o 
  -7   3   3      287.65      277.71     17.17 o 
  -6   3   3       58.62       59.90     10.73 o 
  -5   3   3     6764.81     6405.06    152.33 o 
  -4   3   3     3220.70     3226.13     67.78 o 
  -3   3   3     6545.14     6301.92    128.15 o 
  -2   3   3    10432.66     9624.22    193.23 o 
  -1   3   3       24.40        4.98      2.01 o 
   0   3   3     1640.48     1778.14     38.26 o 
   1   3   3      181.50      202.91      6.57 o 
   2   3   3     5644.67     5459.73    112.33 o 
   3   3   3     1994.15     2060.59     45.60 o 
   4   3   3     1428.01     1556.04     36.50 o 
   5   3   3      826.72      835.37     26.17 o 
   6   3   3      125.59      143.82     14.43 o 
   7   3   3       13.84       14.20     10.02 o 
   8   3   3       86.25       90.83     19.71 o 
   9   3   3       92.71      114.07     23.86 o 
 -10   4   3        2.99       -0.44      8.78 o 
  -9   4   3      219.81      206.26     30.77 o 
  -8   4   3     1133.44     1012.56     41.12 o 
  -7   4   3      891.15      847.44     25.30 o 
  -6   4   3     1154.16     1161.48     34.94 o 
  -5   4   3     3683.77     3472.19    235.34 o 
  -4   4   3        3.66        7.52      3.56 o 
  -3   4   3      492.65      485.67     15.50 o 
  -2   4   3      782.85      668.39     16.31 o 
  -1   4   3     3673.43     3845.46     90.41 o 
   0   4   3     9338.54     9252.11    219.08 o 
   1   4   3      464.39      404.66     14.45 o 
   2   4   3       10.20       26.63      3.93 o 
   3   4   3       11.62       16.02      3.22 o 
   4   4   3      314.92      326.06     38.10 o 
   5   4   3      448.50      419.10     18.30 o 
   6   4   3      384.60      326.03     44.85 o 
   7   4   3      165.66      180.77     18.20 o 
   8   4   3       17.58       10.14     11.17 o 
 -10   5   3       70.80       58.01     14.46 o 
  -9   5   3      182.70      137.52     15.43 o 
  -8   5   3      957.04      924.24     28.07 o 
  -7   5   3      223.49      211.03     14.50 o 
  -6   5   3       29.33       59.03      7.58 o 
  -5   5   3        7.42       20.68      5.16 o 
  -4   5   3     9819.92     9130.17    211.62 o 
  -3   5   3      369.40      281.73      9.08 o 
  -2   5   3      670.18      606.44     23.13 o 
  -1   5   3    10146.31    10368.02    238.88 o 
   0   5   3     1614.16     1466.25     47.34 o 
   1   5   3      739.25      731.83     22.99 o 
   2   5   3      105.51      106.82      8.16 o 
   3   5   3     3486.21     3562.54    119.27 o 
   4   5   3      917.19      936.78     30.32 o 
   5   5   3      176.45      163.09     12.23 o 
   6   5   3      323.10      286.98     29.51 o 
   7   5   3       75.43       82.69     14.66 o 
   8   5   3       34.20       52.58     14.48 o 
 -10   6   3      177.52      192.68     20.11 o 
  -9   6   3       27.29       20.39      9.26 o 
  -8   6   3       96.23       96.54      9.83 o 
  -7   6   3      538.82      569.05     19.76 o 
  -6   6   3      178.59      151.01     16.64 o 
  -5   6   3      383.78      449.00     16.71 o 
  -4   6   3      142.15      157.39      8.54 o 
  -3   6   3     4816.55     5044.25    103.56 o 
  -2   6   3      107.07       83.20      4.78 o 
  -1   6   3     1825.31     1831.31     57.29 o 
   0   6   3     3314.51     3151.95    114.10 o 
   1   6   3      662.74      762.80     29.13 o 
   2   6   3      427.20      427.92     17.21 o 
   3   6   3       24.13       22.50      6.02 o 
   4   6   3     1096.93     1089.29     34.75 o 
   5   6   3        8.53        9.48      7.65 o 
   6   6   3       61.13       47.89     33.85 o 
   7   6   3      169.31      178.70     18.77 o 
   8   6   3       10.79       11.06     14.31 o 
  -9   7   3       43.69       28.94      8.37 o 
  -8   7   3      105.70      109.96     11.83 o 
  -7   7   3       10.30        4.15      5.58 o 
  -6   7   3      120.78      110.22      9.33 o 
  -5   7   3        0.98       -4.17      4.14 o 
  -4   7   3      643.43      635.01     22.50 o 
  -3   7   3       22.30       11.11      3.94 o 
  -2   7   3      279.78      283.12     11.62 o 
  -1   7   3      579.02      725.07     27.04 o 
   0   7   3       30.02       21.27      6.18 o 
   1   7   3      280.72      277.95     26.25 o 
   2   7   3       22.59       27.91      7.22 o 
   3   7   3      308.88      317.41     26.62 o 
   4   7   3      153.90      126.10     13.18 o 
   5   7   3       32.73       29.58      9.85 o 
   6   7   3        6.77       -1.34      8.58 o 
   7   7   3       21.78       26.35     11.80 o 
   8   7   3       11.72        8.24     11.37 o 
  -9   8   3      143.42      122.67     12.81 o 
  -8   8   3      115.72       88.55     10.05 o 
  -7   8   3       81.32       74.20      8.70 o 
  -6   8   3       86.45       76.45      7.86 o 
  -5   8   3      403.20      391.14     15.79 o 
  -4   8   3       11.16        2.09      4.35 o 
  -3   8   3      400.88      415.71     39.03 o 
  -2   8   3       68.92       69.58      6.62 o 
  -1   8   3      807.00      809.64     37.95 o 
   0   8   3      445.10      441.01     20.59 o 
   1   8   3       13.08       17.07      7.87 o 
   2   8   3      524.88      554.70     26.02 o 
   3   8   3       78.98       71.31     10.96 o 
   4   8   3      432.99      437.90     45.47 o 
   5   8   3      124.53      105.13     13.90 o 
   6   8   3        3.07       -5.71      8.09 o 
   7   8   3       47.17       26.98     12.40 o 
  -8   9   3      552.63      514.47     20.63 o 
  -7   9   3      167.73      156.72     19.39 o 
  -6   9   3       13.35        5.86      5.61 o 
  -5   9   3      167.30      173.70     17.02 o 
  -4   9   3     1776.37     1795.47     58.82 o 
  -3   9   3      137.35      152.73     19.95 o 
  -2   9   3       22.64       27.60      5.98 o 
  -1   9   3     1255.43     1262.17     43.81 o 
   0   9   3      455.28      514.35     18.46 o 
   1   9   3      189.56      197.62     14.97 o 
   2   9   3        4.57        7.80      7.53 o 
   3   9   3      866.54      854.67     36.77 o 
   4   9   3       47.62       36.98     10.14 o 
   5   9   3       25.72       23.66     10.71 o 
   6   9   3      142.97      144.93     31.35 o 
  -8  10   3      106.74      131.28     17.48 o 
  -7  10   3     1043.30     1203.21     52.53 o 
  -6  10   3       62.39       78.11     14.30 o 
  -5  10   3      572.00      554.08     25.30 o 
  -4  10   3      265.12      275.79     26.38 o 
  -3  10   3      378.01      386.00     19.46 o 
  -2  10   3       33.49       31.06      7.95 o 
  -1  10   3      507.59      520.17     23.39 o 
   0  10   3     2113.32     2086.32     68.57 o 
   1  10   3       85.31       92.90     19.74 o 
   2  10   3      336.66      328.84     36.29 o 
   3  10   3       22.93       15.82     15.62 o 
   4  10   3      254.25      298.85     22.14 o 
   5  10   3       17.87        1.35      9.33 o 
   6  10   3      163.94      144.60     19.37 o 
  -7  11   3       62.22       44.77     13.15 o 
  -6  11   3      321.73      367.91     25.89 o 
  -5  11   3      198.99      214.01     17.82 o 
  -4  11   3      749.07      766.96     31.45 o 
  -3  11   3     1146.91     1154.01     41.86 o 
  -2  11   3      668.35      626.35     26.57 o 
  -1  11   3      332.10      338.37     18.74 o 
   0  11   3       24.54       18.83     12.48 o 
   1  11   3      273.35      206.84     16.51 o 
   2  11   3      230.18      200.61     17.35 o 
   3  11   3      348.98      447.15     53.08 o 
   4  11   3       96.19       92.62     15.58 o 
   5  11   3       36.46       31.53     13.65 o 
  -6  12   3      499.22      492.88     30.65 o 
  -5  12   3        1.06        7.21     11.06 o 
  -4  12   3       24.16       38.37     14.79 o 
  -3  12   3       11.22       15.90      8.03 o 
  -2  12   3      428.15      458.96     22.51 o 
  -1  12   3       61.11       52.92     13.02 o 
   0  12   3      109.03       86.79     11.77 o 
   1  12   3      619.34      625.10     30.28 o 
   2  12   3       40.45       43.41     19.56 o 
   3  12   3        0.24       -2.77      9.63 o 
   4  12   3        0.50        2.49     10.55 o 
  -4  13   3        5.72       24.32     12.73 o 
  -3  13   3      186.76      219.58     24.90 o 
  -2  13   3      165.42      147.89     21.85 o 
  -1  13   3       11.88        1.44     10.18 o 
   0  13   3        0.45       -1.95      8.03 o 
   1  13   3      167.27      190.67     16.45 o 
   2  13   3      304.66      280.54     21.90 o 
 -11   0   4       10.32        6.35     15.53 o 
 -10   0   4      800.10      804.48     54.09 o 
  -9   0   4      158.38      113.44     21.88 o 
  -8   0   4       22.28        2.24     12.63 o 
  -7   0   4     5983.41     6105.91    223.75 o 
  -6   0   4      146.38      164.34     22.73 o 
  -5   0   4      868.47      855.61     34.15 o 
  -4   0   4     1132.82     1389.75     51.63 o 
  -3   0   4    12154.68    10721.99    251.51 o 
  -2   0   4     3611.69     3876.61     92.84 o 
  -1   0   4       69.30       58.93      4.02 o 
   0   0   4     5454.52     4997.60    118.01 o 
   1   0   4      719.15      707.99     19.53 o 
   2   0   4     1649.48     1439.05     46.41 o 
   3   0   4       44.88       31.98      7.77 o 
   4   0   4     5184.32     5453.96    162.11 o 
   5   0   4      131.28      184.97     25.01 o 
   6   0   4       10.97       81.77     20.59 o 
   7   0   4      396.96      386.89     23.76 o 
   8   0   4        0.88       10.15     13.17 o 
 -11   1   4      237.38      238.44     22.07 o 
 -10   1   4       86.98      118.37     39.27 o 
  -9   1   4      106.81      133.55     23.42 o 
  -8   1   4       27.53       16.48      8.00 o 
  -7   1   4     1765.91     1870.71     81.87 o 
  -6   1   4     6338.26     6414.05    211.14 o 
  -5   1   4      409.04      346.49     26.59 o 
  -4   1   4     4310.89     4124.02    105.54 o 
  -3   1   4       94.72      122.98      4.80 o 
  -2   1   4     6069.06     5572.74     93.47 o 
  -1   1   4      218.33      293.08      7.05 o 
   0   1   4     2197.36     2273.89     39.27 o 
   1   1   4     7128.80     7058.92    128.49 o 
   2   1   4     1136.08     1238.98     28.90 o 
   3   1   4     1230.53     1108.58     29.21 o 
   4   1   4        6.01        6.17      4.12 o 
   5   1   4      901.05      937.05     26.52 o 
   6   1   4      102.38      108.39      8.85 o 
   7   1   4      123.65      109.54     10.83 o 
   8   1   4      106.87      104.22     20.23 o 
 -10   2   4      120.29      138.23     17.82 o 
  -9   2   4      199.05      193.86     15.87 o 
  -8   2   4       47.26       60.99      9.64 o 
  -7   2   4       31.16       56.91      9.08 o 
  -6   2   4      612.19      635.54     23.42 o 
  -5   2   4      338.99      386.09     15.81 o 
  -4   2   4     1138.98     1125.99     26.68 o 
  -3   2   4     1783.44     1727.46     37.96 o 
  -2   2   4     4218.99     4512.46     83.33 o 
  -1   2   4      507.36      567.17     14.12 o 
   0   2   4      110.54       72.29      3.54 o 
   1   2   4       19.90       24.07      3.08 o 
   2   2   4       73.33      103.86      8.28 o 
   3   2   4      177.95      180.73      8.39 o 
   4   2   4      132.88      150.32     11.87 o 
   5   2   4      132.81      146.64     13.70 o 
   6   2   4        3.13       -0.47      6.34 o 
   7   2   4        4.44        6.29      9.68 o 
   8   2   4        1.58       -3.28     15.21 o 
 -10   3   4        8.24       10.78      9.51 o 
  -9   3   4      127.53      125.49     13.17 o 
  -8   3   4      359.51      341.80     32.96 o 
  -7   3   4      118.61      131.22     11.87 o 
  -6   3   4       78.40       60.28      8.13 o 
  -5   3   4     5309.58     4774.34    115.48 o 
  -4   3   4      349.17      450.05     13.13 o 
  -3   3   4       66.42       35.86      3.85 o 
  -2   3   4     1914.91     2219.71     43.02 o 
  -1   3   4     2454.21     2381.67     45.51 o 
   0   3   4       47.52       62.85      6.04 o 
   1   3   4      178.68      172.82      6.57 o 
   2   3   4     5101.11     4898.77    101.92 o 
   3   3   4       53.26       55.28      9.60 o 
   4   3   4      284.91      311.45     14.99 o 
   5   3   4       12.21       26.42      9.19 o 
   6   3   4      134.45      119.71     11.52 o 
   7   3   4        9.72       13.15     10.75 o 
   8   3   4        0.23       -1.88     10.78 o 
 -10   4   4      248.97      233.85     22.44 o 
  -9   4   4        6.62        0.63      7.79 o 
  -8   4   4       25.64       32.28      8.85 o 
  -7   4   4     1335.26     1198.26     37.76 o 
  -6   4   4      308.52      309.64     17.63 o 
  -5   4   4      225.45      184.72     10.53 o 
  -4   4   4     1767.91     1884.46     41.91 o 
  -3   4   4     3344.66     3040.83     64.38 o 
  -2   4   4      126.47      130.08      6.13 o 
  -1   4   4       38.67       39.35      3.75 o 
   0   4   4     4765.12     4881.67    118.78 o 
   1   4   4     1295.87     1352.82     49.40 o 
   2   4   4        9.92       27.53      5.40 o 
   3   4   4      712.14      714.71     24.36 o 
   4   4   4      678.61      644.84     23.58 o 
   5   4   4      106.61      104.76     10.56 o 
   6   4   4       44.18       44.20     11.01 o 
   7   4   4       31.69       28.41     12.19 o 
   8   4   4       18.58       12.00     14.19 o 
 -10   5   4      116.94      118.82     16.84 o 
  -9   5   4       62.21       81.45     12.09 o 
  -8   5   4        6.08        5.41      6.00 o 
  -7   5   4      386.54      398.01     18.67 o 
  -6   5   4     1367.73     1359.50     65.20 o 
  -5   5   4       27.02       33.80      5.98 o 
  -4   5   4      870.22      869.03     25.65 o 
  -3   5   4     2790.57     2689.16     63.37 o 
  -2   5   4      641.09      744.56     24.33 o 
  -1   5   4       19.35        8.75      3.89 o 
   0   5   4      556.33      451.80     16.51 o 
   1   5   4     1471.15     1421.54     39.96 o 
   2   5   4       68.05       89.46      8.52 o 
   3   5   4       35.74       52.81     12.36 o 
   4   5   4        1.89       -1.45      5.51 o 
   5   5   4        3.14        5.57      6.42 o 
   6   5   4        0.32        2.55      9.12 o 
   7   5   4       99.90       92.80     15.49 o 
   8   5   4       38.87       43.49     16.07 o 
 -10   6   4        3.57       -1.59      8.96 o 
  -9   6   4      894.24      912.08     34.40 o 
  -8   6   4      257.09      247.77     16.58 o 
  -7   6   4      106.62       82.63      9.70 o 
  -6   6   4      239.61      236.27     21.06 o 
  -5   6   4      889.39      833.12     25.98 o 
  -4   6   4      948.08      959.07     27.91 o 
  -3   6   4       90.71      128.19      7.93 o 
  -2   6   4     3090.68     3154.89     78.14 o 
  -1   6   4     1649.76     1705.54     80.55 o 
   0   6   4        0.57       -1.59      4.99 o 
   1   6   4        8.13        2.62      4.62 o 
   2   6   4      284.75      314.47     15.12 o 
   3   6   4      555.37      540.27     21.45 o 
   4   6   4      336.59      341.46     20.71 o 
   5   6   4       94.55       95.22     13.43 o 
   6   6   4       27.15       13.33      9.90 o 
   7   6   4        0.30      -13.28      8.85 o 
  -9   7   4      294.44      283.68     23.68 o 
  -8   7   4      652.54      573.75     26.83 o 
  -7   7   4      239.26      215.81     13.84 o 
  -6   7   4      181.04      185.27     11.81 o 
  -5   7   4     3489.24     3519.29    101.31 o 
  -4   7   4      341.22      337.63     17.35 o 
  -3   7   4       19.72       25.30      7.21 o 
  -2   7   4      989.81      978.09     28.59 o 
  -1   7   4     5723.65     5576.86    164.34 o 
   0   7   4     2580.46     2381.21     75.58 o 
   1   7   4      460.69      486.64     22.89 o 
   2   7   4     2334.87     2527.67     82.10 o 
   3   7   4      114.01      125.18     11.30 o 
   4   7   4        4.68        9.16      6.74 o 
   5   7   4       19.37       26.72      9.91 o 
   6   7   4      389.46      423.61     27.01 o 
   7   7   4      192.10      199.53     21.07 o 
  -9   8   4      214.75      222.00     14.66 o 
  -8   8   4      971.06     1014.00     36.93 o 
  -7   8   4       43.75       70.02      9.84 o 
  -6   8   4       94.43       74.80     10.84 o 
  -5   8   4       22.72       26.16      7.65 o 
  -4   8   4     1263.01     1270.18     44.25 o 
  -3   8   4       39.27       41.70      8.22 o 
  -2   8   4     1868.90     1913.73     50.61 o 
  -1   8   4     1698.91     1609.91     58.79 o 
   0   8   4      362.20      364.43     22.48 o 
   1   8   4       20.50       13.53      6.83 o 
   2   8   4       75.60       99.54     12.14 o 
   3   8   4     1046.14     1024.89     41.57 o 
   4   8   4       48.25       23.51     15.13 o 
   5   8   4      133.48      140.49     16.55 o 
   6   8   4      124.24      119.83     16.62 o 
  -8   9   4       43.83       33.08      9.44 o 
  -7   9   4     1320.64     1422.17     56.75 o 
  -6   9   4      252.72      253.60     17.40 o 
  -5   9   4      556.99      590.09     26.28 o 
  -4   9   4      238.54      262.71     16.18 o 
  -3   9   4        6.18        1.65      5.71 o 
  -2   9   4       11.47       10.73      5.43 o 
  -1   9   4      592.15      530.95     23.51 o 
   0   9   4     1308.58     1218.49     43.69 o 
   1   9   4      146.78      207.36     26.86 o 
   2   9   4      355.05      420.44     29.84 o 
   3   9   4       44.26       34.12     10.07 o 
   4   9   4        9.58        9.56      9.31 o 
   5   9   4       25.75       25.99     14.38 o 
   6   9   4       48.14       66.35     30.35 o 
  -7  10   4       72.37       65.74     11.85 o 
  -6  10   4      355.74      363.92     21.68 o 
  -5  10   4        8.85       20.98      8.33 o 
  -4  10   4        0.37        4.81      7.36 o 
  -3  10   4      537.07      559.01     25.11 o 
  -2  10   4       47.05       63.90      9.62 o 
  -1  10   4       78.30       63.77      9.65 o 
   0  10   4      277.78      246.55     16.36 o 
   1  10   4       38.40       53.04     10.68 o 
   2  10   4        1.91       -1.54     12.35 o 
   3  10   4        8.49       30.50     10.84 o 
   4  10   4       50.16       48.40     12.29 o 
   5  10   4        8.36        2.01      9.91 o 
  -6  11   4      175.72      193.98     16.48 o 
  -5  11   4      481.98      466.19     24.02 o 
  -4  11   4       11.13        0.42      7.17 o 
  -3  11   4        8.21       -0.51      7.16 o 
  -2  11   4      313.98      304.07     18.11 o 
  -1  11   4        3.55       -4.73      6.96 o 
   0  11   4       29.52       29.77      9.09 o 
   1  11   4       28.60       11.39      8.81 o 
   2  11   4      197.42      181.62     30.89 o 
   3  11   4       15.83       27.12     11.03 o 
   4  11   4       10.24       -4.72      9.65 o 
  -5  12   4       50.53       19.52      9.77 o 
  -4  12   4      563.96      600.22     28.17 o 
  -3  12   4       41.21       27.97      9.38 o 
  -2  12   4       65.76       75.83     11.42 o 
  -1  12   4      280.64      248.22     23.26 o 
   0  12   4       24.67       32.98      9.33 o 
   1  12   4       44.45       53.54      8.92 o 
   2  12   4        0.45        3.81      9.51 o 
   3  12   4       70.75       86.20     19.49 o 
  -3  13   4        4.61        3.16      8.29 o 
  -2  13   4        0.64        2.29      8.02 o 
  -1  13   4       33.94       63.93     15.24 o 
   0  13   4       98.16       91.05     12.86 o 
   1  13   4       53.57       64.52     12.36 o 
 -10   1   5      129.52      155.42     18.50 o 
  -9   1   5       16.69       11.28     10.49 o 
  -8   1   5      286.35      262.42     22.59 o 
  -7   1   5      921.26      880.76     37.41 o 
  -6   1   5      571.00      607.20     51.70 o 
  -5   1   5     1444.15     1383.98     41.93 o 
  -4   1   5        0.44       10.13      3.55 o 
  -3   1   5     3788.35     3815.19     65.82 o 
  -2   1   5      937.61      974.86     19.04 o 
  -1   1   5      319.45      271.79      7.26 o 
   0   1   5      947.49      886.03     17.16 o 
   1   1   5      439.88      441.80     11.25 o 
   2   1   5       60.38       42.14      4.64 o 
   3   1   5        2.63        3.52      3.73 o 
   4   1   5      772.10      778.32     21.97 o 
   5   1   5        0.15        6.81      6.20 o 
   6   1   5       71.98       56.61     10.00 o 
   7   1   5       19.62        8.71      8.51 o 
 -10   2   5       73.47      109.47     16.40 o 
  -9   2   5       39.02       44.72     10.04 o 
  -8   2   5      820.96      890.79     95.66 o 
  -7   2   5      872.40      798.82     28.75 o 
  -6   2   5      688.58      700.26     32.93 o 
  -5   2   5        1.05        1.34      5.63 o 
  -4   2   5     7919.68     7549.52    154.47 o 
  -3   2   5      334.60      384.01     10.62 o 
  -2   2   5       70.67       57.01      3.91 o 
  -1   2   5     1131.44     1139.49     23.55 o 
   0   2   5     3348.60     3209.70     60.48 o 
   1   2   5     1839.88     1892.04     47.64 o 
   2   2   5       19.99        8.75      3.43 o 
   3   2   5     1887.64     1924.09     52.68 o 
   4   2   5       28.82       43.71      7.40 o 
   5   2   5       43.38       55.48     13.76 o 
   6   2   5       26.62       16.08      7.97 o 
   7   2   5       94.39      105.02     15.82 o 
 -10   3   5      363.49      350.73     20.43 o 
  -9   3   5      144.88      164.72     14.96 o 
  -8   3   5     1434.22     1351.53    112.58 o 
  -7   3   5     2132.69     2065.19     78.75 o 
  -6   3   5      106.81      113.73      9.97 o 
  -5   3   5      217.96      176.26     13.46 o 
  -4   3   5        5.61        1.01      3.33 o 
  -3   3   5     7273.69     7103.46    145.11 o 
  -2   3   5     1244.17     1211.44     25.41 o 
  -1   3   5     2192.62     2062.26     63.27 o 
   0   3   5     4261.05     4269.52     80.22 o 
   1   3   5       25.08       50.41      6.33 o 
   2   3   5       25.32       22.21      7.95 o 
   3   3   5      606.18      648.75     23.16 o 
   4   3   5      412.56      472.70     20.14 o 
   5   3   5       38.16       59.32      9.33 o 
   6   3   5      181.77      172.93     14.20 o 
   7   3   5       60.49       53.02     26.28 o 
 -10   4   5      390.41      391.04     22.23 o 
  -9   4   5       29.19       25.49      9.77 o 
  -8   4   5       69.47       69.54     11.08 o 
  -7   4   5        2.85        1.79      6.75 o 
  -6   4   5     1059.75     1093.69     33.78 o 
  -5   4   5     3025.86     3144.55     78.74 o 
  -4   4   5     1307.88     1390.95     43.82 o 
  -3   4   5     4000.83     3775.24     79.47 o 
  -2   4   5      247.71      183.59     12.10 o 
  -1   4   5       61.82       76.00      6.83 o 
   0   4   5       63.49       53.60      6.52 o 
   1   4   5      836.86      819.58     28.12 o 
   2   4   5      959.92      955.40     30.14 o 
   3   4   5      261.79      277.16     14.68 o 
   4   4   5      307.96      277.49     18.22 o 
   5   4   5       24.36        8.32      7.38 o 
   6   4   5       11.37       17.41     10.00 o 
   7   4   5        9.96       10.93     13.78 o 
 -10   5   5        0.32      -12.19      8.12 o 
  -9   5   5     1336.96     1295.04     43.20 o 
  -8   5   5      320.58      332.72     41.16 o 
  -7   5   5      304.53      306.13     19.88 o 
  -6   5   5     1508.24     1397.93     40.61 o 
  -5   5   5      387.37      376.46     16.93 o 
  -4   5   5      791.08      756.93     23.81 o 
  -3   5   5      221.91      188.81      9.58 o 
  -2   5   5     6075.84     5714.73    211.44 o 
  -1   5   5      856.47      883.07     23.26 o 
   0   5   5       15.74       21.09      5.33 o 
   1   5   5     1589.42     1696.32     47.28 o 
   2   5   5      479.87      531.46     20.76 o 
   3   5   5      780.58      812.66     28.25 o 
   4   5   5      143.82      131.79     14.41 o 
   5   5   5      526.87      592.42     25.01 o 
   6   5   5      120.70      134.23     16.78 o 
   7   5   5        5.34        5.36     11.15 o 
  -9   6   5      390.13      344.64     20.47 o 
  -8   6   5      407.68      401.66     39.04 o 
  -7   6   5      109.38      106.51     12.94 o 
  -6   6   5        2.09       -1.03      5.35 o 
  -5   6   5      793.35      902.88     28.36 o 
  -4   6   5       75.34       81.10      9.41 o 
  -3   6   5      717.24      685.50     21.82 o 
  -2   6   5      444.80      362.07     14.36 o 
  -1   6   5     1967.36     1978.07     52.06 o 
   0   6   5      311.71      322.88     12.47 o 
   1   6   5      218.23      216.26     12.69 o 
   2   6   5     1111.90     1084.51     45.56 o 
   3   6   5       85.87       75.19      9.59 o 
   4   6   5       19.26       25.36      8.84 o 
   5   6   5      160.12      128.92     15.67 o 
   6   6   5        0.74       -6.03     16.15 o 
  -9   7   5       65.95       71.42     12.01 o 
  -8   7   5      242.86      265.88     21.51 o 
  -7   7   5      197.15      172.15     13.10 o 
  -6   7   5       27.74       45.88     12.81 o 
  -5   7   5       68.44       60.00      9.41 o 
  -4   7   5      571.39      639.18     26.92 o 
  -3   7   5       45.42       41.36     12.24 o 
  -2   7   5       42.91       39.84      6.30 o 
  -1   7   5       74.46       80.44     10.15 o 
   0   7   5       57.13       42.64      6.60 o 
   1   7   5       17.59       12.69      7.37 o 
   2   7   5       43.66       44.29      8.34 o 
   3   7   5       95.71       98.29     11.40 o 
   4   7   5        3.92        8.43     10.18 o 
   5   7   5       27.99       39.22     20.05 o 
   6   7   5        4.39       -0.32      9.86 o 
  -8   8   5        0.82        6.67      9.75 o 
  -7   8   5      322.07      269.17     19.54 o 
  -6   8   5      377.85      348.20     49.06 o 
  -5   8   5       44.76       32.61      9.01 o 
  -4   8   5      220.32      223.52     15.41 o 
  -3   8   5      142.82      152.45     12.35 o 
  -2   8   5       93.75      115.20      9.08 o 
  -1   8   5      143.62      119.34      9.45 o 
   0   8   5       39.53       47.03      8.66 o 
   1   8   5      123.85      146.44     13.88 o 
   2   8   5      118.16      139.83     14.24 o 
   3   8   5        1.73        9.05      8.99 o 
   4   8   5       11.02        9.40      9.35 o 
   5   8   5        0.09       -3.36      9.90 o 
  -8   9   5       38.96       28.99      9.76 o 
  -7   9   5       37.97       25.52      9.95 o 
  -6   9   5     1278.28     1427.23     52.19 o 
  -5   9   5       13.03        9.77      7.79 o 
  -4   9   5       18.90       14.85      7.82 o 
  -3   9   5       29.72        9.77     10.31 o 
  -2   9   5     1234.00     1315.12     57.87 o 
  -1   9   5      380.60      337.15     18.07 o 
   0   9   5       23.17       21.84      7.92 o 
   1   9   5      289.92      356.95     21.40 o 
   2   9   5       78.22       89.08     19.80 o 
   3   9   5       78.47       75.22     28.06 o 
   4   9   5        2.82       22.46     16.58 o 
   5   9   5      157.05      156.11     18.91 o 
  -7  10   5        0.21       -8.08      8.29 o 
  -6  10   5       89.60       62.46     13.72 o 
  -5  10   5     1842.29     1793.60     67.09 o 
  -4  10   5       66.07       71.90     10.96 o 
  -3  10   5      364.66      382.43     24.72 o 
  -2  10   5      240.05      235.95     36.35 o 
  -1  10   5      143.24      126.54     10.59 o 
   0  10   5        3.27        7.03     11.99 o 
   1  10   5      135.85      140.33     14.97 o 
   2  10   5      610.24      587.32     30.53 o 
   3  10   5       51.07       32.26     11.29 o 
   4  10   5       57.00       46.43     13.01 o 
  -6  11   5       92.22       91.68     13.53 o 
  -5  11   5      103.23      118.36     25.07 o 
  -4  11   5      243.46      310.05     19.90 o 
  -3  11   5      184.58      174.00     14.86 o 
  -2  11   5      532.96      476.01     23.67 o 
  -1  11   5      692.75      653.12     29.02 o 
   0  11   5      128.74      124.44     14.08 o 
   1  11   5       58.74       51.90      9.04 o 
   2  11   5        5.00        7.30      9.32 o 
   3  11   5       21.33       14.14     11.05 o 
  -4  12   5      671.95      701.94     31.95 o 
  -3  12   5        2.38       10.27      8.89 o 
  -2  12   5        9.93       21.60      9.37 o 
  -1  12   5       10.08        6.42      8.46 o 
   0  12   5      151.19      151.26     15.20 o 
   1  12   5      243.88      204.71     17.47 o 
 -10   0   6       43.19       56.15     20.08 o 
  -9   0   6        2.00        2.81     14.28 o 
  -8   0   6     1810.62     1779.10     83.85 o 
  -7   0   6      582.79      667.64     32.00 o 
  -6   0   6      248.57      277.77     19.13 o 
  -5   0   6     7753.06     7387.28    178.24 o 
  -4   0   6       52.73       77.53      7.26 o 
  -3   0   6      544.53      585.88     19.16 o 
  -2   0   6        4.56       -0.14      3.63 o 
  -1   0   6     7214.21     6759.88    278.60 o 
   0   0   6     1007.63      938.74     32.85 o 
   1   0   6       16.42       24.18      6.56 o 
   2   0   6      509.40      499.93     21.89 o 
   3   0   6        2.10        5.62      6.23 o 
   4   0   6      155.17      169.32     13.69 o 
   5   0   6       34.38       32.39     17.03 o 
   6   0   6      333.86      364.03     39.15 o 
   7   0   6       42.82       33.46     23.05 o 
 -10   1   6      187.41      220.84     28.20 o 
  -9   1   6      422.24      382.15     20.47 o 
  -8   1   6      332.83      302.68     24.34 o 
  -7   1   6      425.52      446.62     20.42 o 
  -6   1   6        0.03        4.01      5.10 o 
  -5   1   6      472.16      462.43     17.72 o 
  -4   1   6     5598.15     5133.26     88.43 o 
  -3   1   6       67.00       46.69      4.09 o 
  -2   1   6      466.87      481.46     11.51 o 
  -1   1   6      757.15      861.36     19.13 o 
   0   1   6      819.33      807.99     20.68 o 
   1   1   6      117.95      116.78      6.65 o 
   2   1   6      432.85      438.84     14.26 o 
   3   1   6     1103.17     1094.27     33.95 o 
   4   1   6       48.54       41.45      7.98 o 
   5   1   6       47.46       32.61      8.30 o 
   6   1   6        0.14        7.48     11.97 o 
   7   1   6       51.49       60.76     17.71 o 
 -10   2   6       58.36       57.32     11.38 o 
  -9   2   6      135.89      128.44     14.32 o 
  -8   2   6       99.77      102.29     13.35 o 
  -7   2   6      245.34      233.24     15.10 o 
  -6   2   6     1095.48     1139.21     35.25 o 
  -5   2   6      543.54      514.80     19.27 o 
  -4   2   6      217.11      205.36      8.24 o 
  -3   2   6      196.07      224.88      8.28 o 
  -2   2   6      890.46      934.43     20.69 o 
  -1   2   6      935.40      823.37     18.49 o 
   0   2   6     1244.89     1178.41     28.63 o 
   1   2   6      318.37      295.11     27.84 o 
   2   2   6      181.26      209.37     19.32 o 
   3   2   6      105.15       87.43     10.43 o 
   4   2   6        0.60       -5.92      5.61 o 
   5   2   6      145.43      144.53     18.76 o 
   6   2   6       17.14        5.69      8.40 o 
 -10   3   6      357.28      402.55     22.42 o 
  -9   3   6       67.14       37.08     10.17 o 
  -8   3   6      173.88      193.60     15.02 o 
  -7   3   6      127.38      138.74     13.90 o 
  -6   3   6     1161.90     1179.64     36.05 o 
  -5   3   6      315.83      310.50     14.26 o 
  -4   3   6       94.67       91.41      6.60 o 
  -3   3   6     2174.82     2278.34     45.42 o 
  -2   3   6      187.01      155.85      6.83 o 
  -1   3   6      294.91      257.07     10.14 o 
   0   3   6      266.39      254.20     10.17 o 
   1   3   6      389.77      465.64     15.09 o 
   2   3   6       76.65       85.21      8.92 o 
   3   3   6       79.76       71.31      9.51 o 
   4   3   6      103.92       92.33     10.42 o 
   5   3   6        7.43        1.82     10.11 o 
   6   3   6       61.17       42.31     10.11 o 
 -10   4   6       20.83       27.71      9.89 o 
  -9   4   6      387.90      340.51     33.51 o 
  -8   4   6      507.99      508.22     23.44 o 
  -7   4   6       90.04      111.91     11.52 o 
  -6   4   6      109.19      132.81     10.82 o 
  -5   4   6      531.99      536.13     19.88 o 
  -4   4   6      690.33      634.18     21.39 o 
  -3   4   6      237.21      207.25     10.42 o 
  -2   4   6     1543.13     1473.63     35.16 o 
  -1   4   6      862.54      967.28     26.68 o 
   0   4   6      110.06      138.54     11.48 o 
   1   4   6      200.51      189.94     11.46 o 
   2   4   6      467.90      424.96     18.16 o 
   3   4   6       93.12       87.66     16.85 o 
   4   4   6       82.16       75.19     10.11 o 
   5   4   6       15.76       20.80      8.55 o 
   6   4   6        0.99       12.33     10.26 o 
  -9   5   6       16.99        3.99      9.07 o 
  -8   5   6      550.67      584.70     25.40 o 
  -7   5   6      231.29      246.97     17.53 o 
  -6   5   6       50.01       43.53      7.70 o 
  -5   5   6       15.19        3.59      6.67 o 
  -4   5   6     1849.06     1770.87     58.08 o 
  -3   5   6      590.54      630.52     20.83 o 
  -2   5   6      183.98      153.38      9.27 o 
  -1   5   6      790.38      745.59     21.15 o 
   0   5   6      111.70       95.13      7.88 o 
   1   5   6       16.27       12.81      6.16 o 
   2   5   6      135.42      167.00     12.23 o 
   3   5   6      110.25      128.35     11.58 o 
   4   5   6        0.56        4.35      6.90 o 
   5   5   6       64.30       58.82     11.03 o 
   6   5   6       25.94       12.00     10.84 o 
  -9   6   6       62.60       50.89     11.15 o 
  -8   6   6       10.54        8.20      9.21 o 
  -7   6   6     1294.76     1392.10    127.25 o 
  -6   6   6      742.65      735.18     54.45 o 
  -5   6   6       47.38       17.72      7.47 o 
  -4   6   6      205.36      231.16     15.03 o 
  -3   6   6        0.89        6.97      5.02 o 
  -2   6   6      349.70      368.98     15.81 o 
  -1   6   6      313.57      306.35     14.68 o 
   0   6   6     1335.18     1396.29     35.22 o 
   1   6   6      695.32      734.10     26.28 o 
   2   6   6        4.87       -0.81      9.76 o 
   3   6   6       24.91       26.51      9.66 o 
   4   6   6       15.65        6.38      7.32 o 
   5   6   6       77.07       37.64     12.89 o 
  -8   7   6       50.15       30.08     11.63 o 
  -7   7   6      641.51      675.16     32.19 o 
  -6   7   6     1114.78     1259.88    107.13 o 
  -5   7   6      547.22      627.39     28.02 o 
  -4   7   6      144.48      133.20     12.56 o 
  -3   7   6     1501.06     1530.71     52.05 o 
  -2   7   6       54.10       41.75      6.77 o 
  -1   7   6       22.24       16.84      6.09 o 
   0   7   6       59.33       49.74      9.84 o 
   1   7   6     1117.57     1166.49     37.42 o 
   2   7   6      373.20      402.03     20.06 o 
   3   7   6       51.06       50.13      9.68 o 
   4   7   6      186.94      191.75     15.69 o 
   5   7   6        3.47        5.98     10.39 o 
  -8   8   6       71.23       57.87     13.70 o 
  -7   8   6      357.18      329.95     21.94 o 
  -6   8   6     1931.81     1951.81     67.17 o 
  -5   8   6        2.01        6.60      7.88 o 
  -4   8   6       77.79      105.25     12.09 o 
  -3   8   6       25.31       22.19      8.02 o 
  -2   8   6      916.49      941.92     29.78 o 
  -1   8   6       79.37       90.35      9.29 o 
   0   8   6      615.74      635.34     49.46 o 
   1   8   6      998.34      970.24     57.98 o 
   2   8   6        9.69        3.51      8.28 o 
   3   8   6        0.02        3.40      7.47 o 
   4   8   6        1.54        1.46      8.26 o 
  -7   9   6        0.71        8.08     14.43 o 
  -6   9   6       50.06       51.11     11.78 o 
  -5   9   6     1086.13     1249.44     46.96 o 
  -4   9   6       70.01       69.72     11.16 o 
  -3   9   6      240.29      194.33     15.23 o 
  -2   9   6      251.97      207.12     15.19 o 
  -1   9   6        8.62       10.21      6.71 o 
   0   9   6       37.22       30.23      9.31 o 
   1   9   6      122.50      114.90     10.62 o 
   2   9   6      118.12      103.21     18.86 o 
   3   9   6       13.14        9.82     11.81 o 
   4   9   6       47.62       48.84     13.49 o 
  -6  10   6       46.28       47.82     11.71 o 
  -5  10   6      159.88      192.51     16.43 o 
  -4  10   6      356.19      342.53     21.19 o 
  -3  10   6       17.48       11.70      8.85 o 
  -2  10   6        0.53        0.04      7.25 o 
  -1  10   6      317.32      361.29     17.34 o 
   0  10   6      130.09      116.72     13.91 o 
   1  10   6       12.69       -4.23     11.87 o 
   2  10   6        6.73       12.62     10.29 o 
   3  10   6        8.49       11.98     11.27 o 
  -5  11   6       24.56       20.55     10.10 o 
  -4  11   6       98.49       98.30     14.17 o 
  -3  11   6      480.89      506.07     26.11 o 
  -2  11   6        0.48       -3.36      7.99 o 
  -1  11   6       13.76       17.58     12.74 o 
   0  11   6       86.95       55.21     11.79 o 
   1  11   6        0.12        0.66      8.79 o 
 -10   1   7      150.82      136.43     18.08 o 
  -9   1   7       17.02       15.84      8.63 o 
  -8   1   7      276.53      263.04     17.01 o 
  -7   1   7        0.29       -7.91      6.36 o 
  -6   1   7      218.47      202.79     23.70 o 
  -5   1   7     1073.55     1082.11     25.83 o 
  -4   1   7      222.99      227.05     13.27 o 
  -3   1   7      383.37      442.29     11.90 o 
  -2   1   7      107.41      130.85      6.54 o 
  -1   1   7      780.46      783.03     20.68 o 
   0   1   7        1.50       -3.85      4.34 o 
   1   1   7      111.04      107.14      8.77 o 
   2   1   7      215.50      218.58     20.11 o 
   3   1   7       36.34       25.82      9.94 o 
   4   1   7       18.42        9.11     10.88 o 
   5   1   7        0.03      -14.79     10.94 o 
   6   1   7       34.75       14.40     14.67 o 
  -9   2   7      978.67      928.71     69.90 o 
  -8   2   7      232.13      215.10     15.97 o 
  -7   2   7        1.41        1.08      9.03 o 
  -6   2   7     1098.34     1009.07     60.98 o 
  -5   2   7      796.11      815.65     30.82 o 
  -4   2   7      768.94      841.20     20.52 o 
  -3   2   7       56.38       49.62      6.31 o 
  -2   2   7     3350.45     3312.32     72.10 o 
  -1   2   7      133.44      102.70      8.31 o 
   0   2   7      192.37      178.60     10.71 o 
   1   2   7      224.37      197.11     11.66 o 
   2   2   7      139.34      155.71     11.26 o 
   3   2   7      179.55      163.49     12.31 o 
   4   2   7       14.44       17.02     13.92 o 
   5   2   7      107.95      114.58     18.06 o 
  -9   3   7       58.09       64.70     11.62 o 
  -8   3   7      643.70      602.30     25.89 o 
  -7   3   7      300.40      309.53     32.87 o 
  -6   3   7      623.64      615.88     26.38 o 
  -5   3   7     1376.98     1309.88     38.21 o 
  -4   3   7      106.57      119.74      8.72 o 
  -3   3   7       20.39       28.32      5.28 o 
  -2   3   7        4.55        4.21      4.28 o 
  -1   3   7     1152.98     1141.89     28.83 o 
   0   3   7      315.09      333.36     14.95 o 
   1   3   7      373.87      377.21     13.93 o 
   2   3   7      577.84      574.02     22.27 o 
   3   3   7        0.06        0.84      6.46 o 
   4   3   7        2.32        3.07      7.03 o 
   5   3   7        5.82        9.88      8.50 o 
  -9   4   7      109.39       93.44     14.84 o 
  -8   4   7      938.34      938.72     34.29 o 
  -7   4   7      168.03      183.87     15.27 o 
  -6   4   7       18.85       25.22      7.31 o 
  -5   4   7      209.26      206.39     14.89 o 
  -4   4   7     1147.63     1214.71     42.98 o 
  -3   4   7     1857.70     1916.52     44.96 o 
  -2   4   7     1547.26     1473.31     35.90 o 
  -1   4   7     1376.98     1342.52     33.44 o 
   0   4   7       18.15       35.42      5.73 o 
   1   4   7       28.89       28.12      5.59 o 
   2   4   7       46.88       47.70      8.45 o 
   3   4   7      221.22      199.49     14.35 o 
   4   4   7      291.20      270.90     17.12 o 
   5   4   7       33.77       38.86     10.03 o 
  -9   5   7       30.57       31.78     10.50 o 
  -8   5   7       64.83       48.83     12.76 o 
  -7   5   7     1638.78     1752.18     91.28 o 
  -6   5   7      265.21      262.35     19.90 o 
  -5   5   7       29.92       35.76      8.61 o 
  -4   5   7      697.21      673.63     28.01 o 
  -3   5   7       51.47       53.88      7.11 o 
  -2   5   7      140.91      148.11      9.21 o 
  -1   5   7       27.41       27.10      5.75 o 
   0   5   7      776.82      871.43     24.59 o 
   1   5   7      113.86      106.91      8.60 o 
   2   5   7        0.21        5.13      6.65 o 
   3   5   7      118.61      114.47     12.20 o 
   4   5   7       41.66       34.40      9.50 o 
   5   5   7       25.88       17.77      8.89 o 
  -8   6   7      206.64      219.02     20.81 o 
  -7   6   7      606.19      638.26     31.30 o 
  -6   6   7      350.75      268.18     22.96 o 
  -5   6   7       48.97       61.53     10.46 o 
  -4   6   7       55.14       67.45     10.20 o 
  -3   6   7     1587.24     1599.59     54.23 o 
  -2   6   7       25.66       21.81      6.10 o 
  -1   6   7       13.71       10.68      5.33 o 
   0   6   7      127.34      128.00     12.14 o 
   1   6   7      316.64      288.89     11.80 o 
   2   6   7        7.10        1.66      6.91 o 
   3   6   7       40.04       30.01     11.49 o 
   4   6   7      149.30      153.42     15.32 o 
  -8   7   7       17.57       13.59     11.38 o 
  -7   7   7        8.85       -1.36     11.81 o 
  -6   7   7      275.12      270.75     19.24 o 
  -5   7   7      313.45      343.68     20.29 o 
  -4   7   7        7.22       12.93      7.79 o 
  -3   7   7       19.45       19.32      8.29 o 
  -2   7   7       41.74       33.36      7.25 o 
  -1   7   7        0.05       -3.15      5.43 o 
   0   7   7        8.06        3.16      5.46 o 
   1   7   7        1.97       -1.51      5.55 o 
   2   7   7        7.29        6.57      7.38 o 
   3   7   7        7.71        7.51      7.87 o 
   4   7   7       10.43       16.35      9.57 o 
  -7   8   7       31.37       18.38     10.05 o 
  -6   8   7        0.16       -0.17      8.53 o 
  -5   8   7      310.29      369.37     22.09 o 
  -4   8   7       80.86       68.51     11.24 o 
  -3   8   7       28.01       39.19      9.75 o 
  -2   8   7       14.98       13.62      8.72 o 
  -1   8   7       66.68       86.57      9.66 o 
   0   8   7       51.88       66.14      9.14 o 
   1   8   7       22.05       18.32      9.33 o 
   2   8   7        0.57        6.25      7.93 o 
   3   8   7       18.92       22.64      9.87 o 
  -6   9   7       98.38       95.71     18.00 o 
  -5   9   7       20.12       15.35      9.53 o 
  -4   9   7      944.90      951.38     39.06 o 
  -3   9   7        4.92       16.84      8.91 o 
  -2   9   7       58.77       80.89     11.71 o 
  -1   9   7       13.51       10.26      7.07 o 
   0   9   7      215.14      205.05     17.35 o 
   1   9   7       36.99       19.01     10.22 o 
   2   9   7        0.65       -3.19      9.68 o 
  -5  10   7       36.36       14.31     10.10 o 
  -4  10   7       18.06       23.68     10.26 o 
  -3  10   7      676.56      690.20     31.45 o 
  -2  10   7       68.89      102.11     13.06 o 
  -1  10   7      161.70      185.76     28.11 o 
   0  10   7      155.32      165.41     14.83 o 
   1  10   7       12.53       20.73     10.63 o 
  -9   0   8       30.61       53.73     19.19 o 
  -8   0   8       97.34       83.78     14.86 o 
  -7   0   8        8.01       10.01      9.34 o 
  -6   0   8     1099.45     1103.30     44.65 o 
  -5   0   8     1395.61     1420.65     42.15 o 
  -4   0   8      129.30      146.54     10.91 o 
  -3   0   8     2266.89     2260.97    166.56 o 
  -2   0   8        3.04        5.15      6.13 o 
  -1   0   8      517.67      535.78     23.50 o 
   0   0   8        2.69        7.78     10.42 o 
   1   0   8      501.59      486.06     36.52 o 
   2   0   8      223.83      219.16     26.64 o 
   3   0   8       20.92       16.22     14.58 o 
   4   0   8       85.20      105.06     24.36 o 
  -9   1   8      943.09      955.82     41.23 o 
  -8   1   8      221.24      214.74     16.25 o 
  -7   1   8      254.91      254.87     16.73 o 
  -6   1   8      262.87      272.02     14.10 o 
  -5   1   8       92.57       81.25      6.62 o 
  -4   1   8       34.74       53.39      7.26 o 
  -3   1   8      156.78      182.08      9.40 o 
  -2   1   8     1262.08     1248.73     36.48 o 
  -1   1   8       47.01       73.36      8.04 o 
   0   1   8      241.14      259.94     13.49 o 
   1   1   8      143.79      119.69     16.39 o 
   2   1   8      114.03      133.14     15.77 o 
   3   1   8       36.24       30.16     20.70 o 
   4   1   8        6.73        9.23     11.93 o 
  -9   2   8       93.31      116.62     14.97 o 
  -8   2   8      100.02       74.68     11.80 o 
  -7   2   8      238.34      212.38     15.31 o 
  -6   2   8      155.67      182.53     14.59 o 
  -5   2   8      407.53      421.81     21.44 o 
  -4   2   8      597.82      646.14     19.87 o 
  -3   2   8      124.91      131.03      8.45 o 
  -2   2   8       12.36       10.60      5.76 o 
  -1   2   8      328.70      290.92     14.25 o 
   0   2   8      328.89      321.24     19.75 o 
   1   2   8       93.14       72.51      8.78 o 
   2   2   8      116.74       89.07      8.09 o 
   3   2   8       30.11       40.83      8.76 o 
   4   2   8        8.69       28.35     12.74 o 
  -9   3   8       23.61       23.92     10.67 o 
  -8   3   8      370.75      335.83     19.94 o 
  -7   3   8       48.17       51.78      9.87 o 
  -6   3   8      227.54      218.19     17.07 o 
  -5   3   8      258.40      256.62     17.34 o 
  -4   3   8       83.84       80.16      7.71 o 
  -3   3   8       85.81       83.46      7.39 o 
  -2   3   8       98.32       87.84      8.91 o 
  -1   3   8      419.21      431.67     18.10 o 
   0   3   8       24.02       19.60      6.59 o 
   1   3   8        1.58        7.08      6.26 o 
   2   3   8       63.45       63.50      9.14 o 
   3   3   8        3.66       -3.87      6.77 o 
   4   3   8        5.12       -3.27      7.88 o 
  -8   4   8       31.45       28.17     12.37 o 
  -7   4   8      520.35      555.04     29.59 o 
  -6   4   8      302.25      297.21     23.69 o 
  -5   4   8       43.11       23.10     12.81 o 
  -4   4   8      322.38      326.94     45.57 o 
  -3   4   8      358.23      393.81     14.83 o 
  -2   4   8       50.80       29.80      6.04 o 
  -1   4   8       23.47       18.78      9.38 o 
   0   4   8      160.12      154.78     11.72 o 
   1   4   8       52.80       62.01      9.06 o 
   2   4   8       38.26       36.74      8.80 o 
   3   4   8        3.02       12.22      7.66 o 
   4   4   8       25.65       16.66      9.32 o 
  -8   5   8       14.74       24.27     12.29 o 
  -7   5   8        7.39        7.06      9.94 o 
  -6   5   8      473.17      440.81     24.67 o 
  -5   5   8       35.02       40.09      9.77 o 
  -4   5   8      108.57      120.29     19.71 o 
  -3   5   8      147.88      144.14     14.93 o 
  -2   5   8      285.41      228.66     11.60 o 
  -1   5   8       35.72       18.75     10.26 o 
   0   5   8       73.25      113.48     11.13 o 
   1   5   8      148.18      160.04     20.61 o 
   2   5   8       19.25       14.27      8.18 o 
   3   5   8        0.72        1.50      7.82 o 
  -7   6   8      167.95      135.24     25.97 o 
  -6   6   8       35.18       19.60      9.84 o 
  -5   6   8     1036.07     1116.84     43.26 o 
  -4   6   8      323.27      345.55     20.09 o 
  -3   6   8        9.91        5.85     13.60 o 
  -2   6   8       92.06       95.41      9.52 o 
  -1   6   8       17.74       10.29      5.81 o 
   0   6   8      161.37      179.77     13.49 o 
   1   6   8       77.16       95.33     11.40 o 
   2   6   8      165.10      141.73     13.76 o 
   3   6   8       66.67       96.97     18.61 o 
  -7   7   8      211.59      203.04     40.44 o 
  -6   7   8       31.19       31.92     13.36 o 
  -5   7   8      547.42      519.28     26.74 o 
  -4   7   8      173.13      227.98     17.40 o 
  -3   7   8      210.45      209.01     16.30 o 
  -2   7   8       13.13       -2.08      6.42 o 
  -1   7   8      338.66      360.68     25.93 o 
   0   7   8       96.13       80.86     13.37 o 
   1   7   8        0.13       -7.04      7.35 o 
   2   7   8       34.06       30.56      7.69 o 
  -6   8   8      101.87      130.19     31.68 o 
  -5   8   8      209.11      255.54     19.18 o 
  -4   8   8      999.71     1052.84     42.16 o 
  -3   8   8        3.61       14.12     14.92 o 
  -2   8   8        0.13       -1.56      8.37 o 
  -1   8   8        4.33        1.00      6.92 o 
   0   8   8      215.38      216.64     14.88 o 
   1   8   8      129.32      125.62     15.38 o 
  -4   9   8       18.81       23.04     10.72 o 
  -3   9   8      446.51      469.47     25.85 o 
  -2   9   8       25.01       12.49      8.98 o 
  -1   9   8       39.50       22.31      8.26 o 
   0   9   8       50.18       65.30     10.63 o 
  -8   1   9       67.03       67.17     12.25 o 
  -7   1   9       37.46       28.86      9.43 o 
  -6   1   9      172.55      183.52     20.86 o 
  -5   1   9        0.87      -11.46      7.64 o 
  -4   1   9       19.29       26.32      7.32 o 
  -3   1   9      410.43      479.46     26.94 o 
  -2   1   9       41.55       45.93      8.05 o 
  -1   1   9       23.94       27.02      9.13 o 
   0   1   9       26.39       22.29      9.47 o 
   1   1   9       61.43       74.36     13.16 o 
   2   1   9        0.86      -12.55      8.37 o 
   3   1   9        0.08        2.24     15.22 o 
  -8   2   9        0.11        1.75      8.57 o 
  -7   2   9      853.20      868.62     40.62 o 
  -6   2   9      374.10      360.83     39.84 o 
  -5   2   9        0.13        2.17      6.94 o 
  -4   2   9      218.42      248.40     14.36 o 
  -3   2   9       91.44      110.40     10.75 o 
  -2   2   9      292.07      281.99     21.89 o 
  -1   2   9       13.43       16.17      6.71 o 
   0   2   9      351.45      338.31     22.39 o 
   1   2   9       31.22       35.26     11.25 o 
   2   2   9        4.65       -3.07     11.19 o 
  -7   3   9      124.59      105.31     30.64 o 
  -6   3   9      323.19      331.32     24.02 o 
  -5   3   9      154.99      151.82     16.27 o 
  -4   3   9      254.85      285.42     57.53 o 
  -3   3   9      489.52      514.01     33.01 o 
  -2   3   9       26.54       33.50      7.52 o 
  -1   3   9       71.19       73.12      9.24 o 
   0   3   9       24.43       16.22      7.35 o 
   1   3   9      202.17      200.12     17.42 o 
   2   3   9       62.32       49.82     13.36 o 
  -7   4   9       74.64       89.92     15.17 o 
  -6   4   9      463.69      475.39     26.04 o 
  -5   4   9       42.46       43.02     10.59 o 
  -4   4   9      128.52      125.28     13.19 o 
  -3   4   9       92.73      103.84     10.73 o 
  -2   4   9      297.51      270.46     15.28 o 
  -1   4   9      459.59      458.04     20.23 o 
   0   4   9       61.78       48.09      9.23 o 
   1   4   9       45.30       54.11      9.81 o 
   2   4   9        2.57        7.40      7.51 o 
  -6   5   9       56.80       78.21     13.53 o 
  -5   5   9      608.59      573.66     28.44 o 
  -4   5   9      216.46      183.79     34.83 o 
  -3   5   9       26.95       48.73     14.55 o 
  -2   5   9      411.38      471.50     20.88 o 
  -1   5   9       41.60       47.35      8.83 o 
   0   5   9       29.21       26.97      8.15 o 
   1   5   9        5.71       10.35      7.98 o 
  -6   6   9       42.55       20.87     10.48 o 
  -5   6   9      315.10      279.65     41.69 o 
  -4   6   9      305.49      329.64     20.68 o 
  -3   6   9       27.18       23.33     10.33 o 
  -2   6   9        0.31       -2.28      7.70 o 
  -1   6   9      115.48       88.89     10.78 o 
   0   6   9        1.64        1.63      7.70 o 
  -4   7   9       49.33       53.88     12.07 o 
  -3   7   9       57.71       20.90     10.00 o 
  -2   7   9       10.32        2.21     12.27 o 
  -1   7   9       20.21        9.40      9.86 o 
  -5   0  10        7.12        9.97     13.92 o 
  -4   0  10      282.58      350.68     33.37 o 
  -3   0  10      300.18      356.76     32.72 o 
  -2   0  10       28.14       25.68     13.95 o 
  -1   0  10      180.05      212.10     26.52 o 
   0   0  10       20.03       14.49     15.35 o 
  -6   1  10      147.54      191.05     26.34 o 
  -5   1  10       74.77       98.50     14.40 o 
  -4   1  10      249.64      265.62     20.04 o 
  -3   1  10        4.19        2.75      9.04 o 
  -2   1  10        0.66       10.06      8.90 o 
  -1   1  10       16.93       20.54     10.29 o 
   0   1  10      234.21      266.35     33.13 o 
  -6   2  10       51.46       70.43     19.52 o 
  -5   2  10       82.95      106.46     14.75 o 
  -4   2  10       43.84       45.44      9.15 o 
  -3   2  10       51.77       49.46      9.36 o 
  -2   2  10       77.49       95.65     14.24 o 
  -1   2  10        0.49       -1.75      8.56 o 
   0   2  10        3.21        6.13     10.19 o 
  -5   3  10        4.37       13.44     13.14 o 
  -4   3  10       58.60       29.50     16.30 o 
  -3   3  10       85.52      106.41     14.24 o 
  -2   3  10       11.20       11.08      8.84 o 
  -1   3  10      113.69      108.88     12.92 o 
   0   3  10        8.86       10.74      9.97 o 
  -4   4  10       59.21       49.84     16.25 o 
  -3   4  10       54.00       58.44     10.16 o 
  -2   4  10        7.81       16.73      8.15 o 
  -1   4  10       35.66       41.12      9.18 o 
                                                 
